# Supplementary material for: Urinary KIM-1 for Early Detection of Acute Kidney Injury in Neonates: A Systematic Review and Meta-Analysis
Source: Life (Basel). 2025 Nov 30;15(12):1842. doi: 10.3390/life15121842 (PMC12733929; doi:10.3390/life15121842)
Supplement: Supplementary file 1 [file life-15-01842-s001.zip]

Archive with 1 entries (1 files):
- life-4003189-supplementary.pdf
